# Supplementary material for: Concentration of inverted repeats along human DNA
Source: J Integr Bioinform. 2023 Jul 25;20(2):20220052. doi: 10.1515/jib-2022-0052 (PMC10561070; doi:10.1515/jib-2022-0052)
Supplement: Supplementary file 1 — Supplementary Material Details [file j_jib-2022-0052_suppl_001.zip]

Archive with 25 entries (25 files):
- fig_dists_chr01.pdf
- fig_dists_chr02.pdf
- fig_dists_chr03.pdf
- fig_dists_chr04.pdf
- fig_dists_chr05.pdf
- fig_dists_chr06.pdf
- fig_dists_chr07.pdf
- fig_dists_chr08.pdf
- fig_dists_chr09.pdf
- fig_dists_chr10.pdf
- fig_dists_chr11.pdf
- fig_dists_chr12.pdf
- fig_dists_chr13.pdf
- fig_dists_chr14.pdf
- fig_dists_chr15.pdf
- fig_dists_chr16.pdf
- fig_dists_chr17.pdf
- fig_dists_chr18.pdf
- fig_dists_chr19.pdf
- fig_dists_chr20.pdf
- fig_dists_chr21.pdf
- fig_dists_chr22.pdf
- fig_dists_chrX.pdf
- fig_dists_chrY.pdf
- Readme.pdf
